# Supplementary material for: Age-Specific Composition and Predicted Function of Gut Microbiota in Plateau Pikas (Ochotona curzoniae)
Source: Biology (Basel). 2026 Jan 14;15(2):144. doi: 10.3390/biology15020144 (PMC12837580; doi:10.3390/biology15020144)
Supplement: Supplementary file 1 [file biology-15-00144-s001.zip]

Archive with 1 entries (1 files):
- biology-4038851-supplementary.pdf
